# Supplementary material for: Linking multi-level population dynamics: state, role, and population
Source: PeerJ. 2022 May 12;10:e13315. doi: 10.7717/peerj.13315 (PMC9107789; doi:10.7717/peerj.13315)
Supplement: Supplemental Information 1 [file peerj-10-13315-s001.c]

#include <stdio.h>
#include <stdlib.h>
#include <math.h>

#define EPS 1.0e-10    // Threshould of convergence
#define EPS2 1.0e-10   // Threshould of extinction
#define EPS3 1.0e-10
#define TMAX 10000000  // Max time of ODE simulation
#define DYN_COPY 1     // 1: COPY DYNAMICS (ONE SCENARIO)
#define COEFF_COPY 0   // 1: COPY COEFFICIENT rY, axY, aYx, aY

void plot_coefficients( double ry1, double ry2, double ay1, double ay1y2, double ay2, double ay2y1, double axy1, double axy2, double ay1x, double ay2x )
{
    FILE *fq;
    fq = fopen("data_coeff.dat","w");
    
    int i;
    double alpha, rY, axY, aYx, aY;
    
    for( i = 1; i < 100; i++ ){
        
        alpha = 0.01 * (double)i;
        
        rY = ( 1.0 - alpha ) * ry1 + alpha * ry2;
        axY = ( 1.0 - alpha ) * axy1 + alpha * axy2;
        aYx = ( 1.0 - alpha ) * ay1x + alpha * ay2x;
        aY = pow( 1.0 - alpha, 2.0 ) * ay1 + ( ay1y2 + ay2y1 ) * alpha * ( 1.0 - alpha ) + alpha * alpha * ay2;
        
        fprintf( fq, "%f %f %f %f %f\n", alpha, rY, axY, aYx, aY );
        
    }
            
    fclose(fq);
}

// Role-shift model
double fx1(double x, double y1, double y2, double b_x, double d_x, double a_x, double a_xy1, double a_xy2)
{
    return (b_x - d_x) * x + a_x * x * x + a_xy1 * x * y1 + a_xy2 * x * y2;
}

double fy1(double x, double y1, double y2, double b_y1, double d_y1, double a_y1, double a_y1y2, double a_y1x, double a_y2x, double m, double b_y2, double v1)
{
    // v1 is a dummy variable that the value is: 0 if y2 is competitor
    //                                       and 1 if y2 is predator
    
    return ( b_y1 - d_y1 ) * y1 + a_y1 * y1 * y1 + a_y1y2 * y1 * y2 + a_y1x * x * y1 + v1 * a_y2x * x * y2 + b_y2 * y2 - m * y1;
}

double fy2(double x, double y1, double y2, double dy2, double a_y2, double a_y2x, double a_y2y1, double m, double v2)
{
    // v2 is a dummy variable that the value is: 0 if y2 is predator
    //                                       and 1 if y2 is competitior
    
    return  m * y1 - dy2 * y2 + a_y2 * y2 * y2 + a_y2y1 * y1 * y2 + v2 * a_y2x * y2 * x;
}

// Aggregated model
double fx(double x, double Y, double b_x, double d_x, double a_x, double a_xY)
{
    return (b_x - d_x) * x + a_x * x * x + a_xY * x * Y;
}

double fy(double x, double Y, double r_Y, double a_Y, double a_Yx)
{
    return r_Y * Y + a_Y * Y * Y + a_Yx * x * Y;
}

int check_coexistence( int role, double rx, double ry, double ax, double ay, double axy, double ayx )
{
    
    int val = 0;
    
    // Judge the coexistence condition of the aggregated model
    
    // (i) Comp -> Comp
    if( role == 1 ) {                                                                           // (axy,ayx) = (-,-)
        if( rx > 0.0 && ry > 0.0 && axy < 0.0 && ayx < 0.0 && ayx/ax < ry/rx && ry/rx < ay/axy ){ val = 10; }
        else if ( rx > 0.0 && ry > 0.0 && ay/axy < ry/rx && ry/rx < ayx/ax ){ val = 11; }        // *** Bistable
    }
    // (ii) Comp -> Predator
    else if( role == 2 ){
        if( axy < 0.0 && ayx < 0.0 ){                                                           // (axy,ayx) = (-,-)
            if( rx > 0.0 && ry > 0.0 && ayx/ax < ry/rx && ry/rx < ay/axy ){val = 20;}
            else if ( rx > 0.0 && ry > 0.0 && ay/axy < ry/rx && ry/rx < ayx/ax ) { val = 23; }   // *** Bistable
        }
        else if( axy < 0.0 && ayx > 0.0 ){                                                      // (axy,ayx) = (-,+)
            if( rx > 0.0 && ry < 0.0 && ry/rx > ayx/ax ) { val = 21; }
            else if( rx > 0.0 && ry > 0.0 && ry/rx < ay/axy ){ val = 22; }
        }
    }
    // (iii) Prey -> Predator
    else if( role == 3 ){
        if( axy < 0.0 && ayx < 0.0 ){                                                            // (axy,ayx) = (-,-)
            if( rx > 0.0 && ry > 0.0 && ayx/ax < ry/rx && ry/rx < ay/axy ) { val = 30;}
            else if ( rx > 0.0 && ry > 0.0 && ay/axy < ry/rx && ry/rx < ayx/ax ) { val = 38; }    // *** Bistable
        }
        else if( axy < 0.0 && ayx > 0.0 ){                                                       // (axy,ayx) = (-,+)
            if( rx > 0.0 && ry < 0.0 && ry/rx > ayx/ax ) { val = 31; }
            else if( rx > 0.0 && ry > 0.0 && ry/rx < ay/axy ){ val = 32; }
        }
        else if( axy > 0.0 && ayx < 0.0 ){                                                       // (axy,ayx) = (+,-)
            if( rx < 0.0 && ry > 0.0 && ry/rx < ay/axy ) { val = 33; }
            else if( rx > 0.0 && ry > 0.0 && ry/rx > ayx/ax ){ val = 34; }
        }
        else if( axy > 0.0 && ayx > 0.0 ){                                                      // (axy,ayx) = (+,+)
            if( ay/axy < ayx/ax ){
                if( rx > 0.0 && ry > 0.0 ) { val = 35; }
                else if( rx > 0.0 && ry < 0.0 && ry/rx > ayx/ax ){ val = 36; }
                else if( rx < 0.0 && ry > 0.0 && ry/rx < ay/axy ){ val = 37; }
            }
            else if( ay/axy > ayx/ax ){                                                           // *** Bistable
                 if( rx < 0.0 && ry < 0.0 ) { val = 40; }
                 else if( rx > 0.0 && ry < 0.0 && ry/rx < ayx/ax ){ val = 41; }
                 else if( rx < 0.0 && ry > 0.0 && ry/rx > ay/axy ){ val = 42; }
            }
        }
        
    }
    
    return val;
    
}

int main()
{
    FILE *fp, *fp2, *fp3;
    fp = fopen("data_alpha.dat","w"), fp2 = fopen("data_dynamics.dat","w"), fp3 = fopen("data_iso.dat","w");
    
    int i, j, c_status, coex_condition, role;
    double x, y1, y2, Y, t, x_record, Y_record, z;
    double a_xY, a_Yx, r_Y, a_Y, alpha, x_eq, Y_eq;
    double k1[3], k2[3], k3[3], k4[3];
    
    double dt = 0.001;
    
    /* Note the sign of self-competition coefficients a_ij are all "+" in equation */
    /* a_ij that sings are scenario-dependent is marked with "INTERACTION" below   */
    
    // Parameters of x
    double b_x, d_x, a_x, a_xy1, a_xy2;
    
    // Parameters of y1
    double b_y1, d_y1, a_y1, a_y1y2, a_y1x, m;
    
    // Parameters of y1
    double b_y2, d_y2, a_y2, a_y2y1, a_y2x;
    
    double v1;      // dummy variable: 0.0 -> y2 is competitor; 1.0 -> y2 is predator
    double v2;      // dummy variable: 0.0 -> y2 is predator; 1.0 -> y2 is competitior

    role = 3, b_x = 1.2, b_y1 = 0.0, b_y2 = 1.2, d_x = 0.2, d_y1 = d_y2 = 0.1, m = 1.0, v1=1.0, v2=0.0;
    a_x = -0.5, a_xy1 = -0.1, a_xy2 = -0.2;
    a_y1x = -0.2, a_y1 = -0.5, a_y1y2=-0.1;
    a_y2x = -0.1, a_y2y1 = -0.1, a_y2 = -0.5;

    if( COEFF_COPY == 1 ) {
        plot_coefficients(b_y1-d_y1,b_y2-d_y2,a_y1,a_y1y2,a_y2,a_y2y1,a_xy1,a_xy2,a_y1x,a_y2x); return 0; }
    
    // Initial condition
    //x = 0.1, y1 = 10.001, y2 = 0.1, c_status = 1;
    x = 0.01, y1 = 50.0, y2 = 50.0;
    for ( i = 0; i < TMAX; i++ ) { // Population dynamics
        
        t = (double)i * dt;
        if( i % 10000 == 0 ) printf("i=%d x=%f y1=%f y2=%f\n", i, x, y1, y2);
        
        // Runge-Kutta method
        k1[0] = dt * fx1(x,y1,y2,b_x,d_x,a_x,a_xy1,a_xy2);
        k1[1] = dt * fy1(x,y1,y2,b_y1,d_y1,a_y1,a_y1y2,a_y1x,a_y2x,m,b_y2,v1);
        k1[2] = dt * fy2(x,y1,y2,d_y2,a_y2,a_y2x,a_y2y1,m,v2);
        
        k2[0] = dt * fx1(x+k1[0]/2.0,y1+k1[1]/2.0,y2+k1[2]/2.0,b_x,d_x,a_x,a_xy1,a_xy2);
        k2[1] = dt * fy1(x+k1[0]/2.0,y1+k1[1]/2.0,y2+k1[2]/2.0,b_y1,d_y1,a_y1,a_y1y2,a_y1x,a_y2x,m,b_y2,v1);
        k2[2] = dt * fy2(x+k1[0]/2.0,y1+k1[1]/2.0,y2+k1[2]/2.0,d_y2,a_y2,a_y2x,a_y2y1,m,v2);
        
        k3[0] = dt * fx1(x+k2[0]/2.0,y1+k2[1]/2.0,y2+k2[2]/2.0,b_x,d_x,a_x,a_xy1,a_xy2);
        k3[1] = dt * fy1(x+k2[0]/2.0,y1+k2[1]/2.0,y2+k2[2]/2.0,b_y1,d_y1,a_y1,a_y1y2,a_y1x,a_y2x,m,b_y2,v1);
        k3[2] = dt * fy2(x+k1[0]/2.0,y1+k2[1]/2.0,y2+k2[2]/2.0,d_y2,a_y2,a_y2x,a_y2y1,m,v2);
        
        k4[0] = dt * fx1(x+k3[0],y1+k3[1],y2+k3[2],b_x,d_x,a_x,a_xy1,a_xy2);
        k4[1] = dt * fy1(x+k3[0],y1+k3[1],y2+k3[2],b_y1,d_y1,a_y1,a_y1y2,a_y1x,a_y2x,m,b_y2,v1);
        k4[2] = dt * fy2(x+k3[0],y1+k3[1],y2+k3[2],d_y2,a_y2,a_y2x,a_y2y1,m,v2);
        
        x = x + ( k1[0] + 2.0 * k2[0] + 2.0 * k3[0] + k4[0] ) / 6.0;
        y1 = y1 + ( k1[1] + 2.0 * k2[1] + 2.0 * k3[1] + k4[1] ) / 6.0;
        y2 = y2 + ( k1[2] + 2.0 * k2[2] + 2.0 * k3[2] + k4[2] ) / 6.0;
        alpha = y2 / (y1 + y2);
        
        if(DYN_COPY == 1 && i % 50 == 0) fprintf(fp2,"%f %f %f %f %f\n", t, x, y1, y2, alpha);
        
        if(fabs((k1[0]+2.0*k2[0]+2.0*k3[0]+k4[0])/6.0) < EPS && fabs( (k1[1]+2.0*k2[1]+2.0*k3[1]+k4[1])/6.0 ) < EPS && fabs( (k1[2]+2.0*k2[2]+2.0*k3[2]+k4[2])/6.0 ) < EPS){
            c_status = 0;
            break;
        }
        
    }
    
    if(DYN_COPY == 1) fprintf(fp2,"\n\n");
    
    if(c_status != 0) printf("Dynamics do not converge\n");
    if( x < EPS2 )  printf("Species x_f extinct \n");
    if( y1 + y2 < EPS2 ) { alpha = 0.0, printf("Species Y_f extincts\n"); }
    
    x_record = x, Y_record = y1 + y2;
        
    // Parameters in the aggregated model
    r_Y = (1.0 - alpha) * (b_y1 - d_y1) + alpha * (b_y2 - d_y2);
    a_xY = (1.0 - alpha) * a_xy1 + alpha * a_xy2;
    a_Yx = (1.0 - alpha) * a_y1x + alpha * a_y2x;
    a_Y = pow( 1.0 - alpha, 2.0) * a_y1 + (a_y1y2 + a_y2y1) * alpha * (1.0 - alpha) + pow( alpha, 2.0) * a_y2;
    
    // Print isoclines
    for( i = 0; i < 100; i++ ){
        z = 0.1 * (double)i;
        fprintf(fp3, "%f %f %f\n", z, - ( a_x * z + b_x - d_x ) / a_xY, - (a_Yx * z + r_Y ) / a_Y);
    } fprintf(fp3, "\n\n");
    
    coex_condition = check_coexistence(role,b_x-d_x,r_Y,a_x,a_Y,a_xY,a_Yx);
    printf("coexistence_condition = %d\n", coex_condition);
    
    // Initial conditions of aggregated model
    x = 100.0, Y = 0.1, c_status = 1.0;
    for ( i = 0; i < TMAX; i++ ) { // Aggregated dynamics
        
        t = (double)i * dt;
        
        if( i % 10000 == 0 ) printf("i=%d x=%f y=%f\n", i, x, Y);

        // Runge-Kutta method
        k1[0] = dt * fx(x,Y,b_x,d_x,a_x,a_xY);
        k1[1] = dt * fy(x,Y,r_Y,a_Y,a_Yx);
        
        k2[0] = dt * fx(x+k1[0]/2.0,Y+k1[1]/2.0,b_x,d_x,a_x,a_xY);
        k2[1] = dt * fy(x+k1[0]/2.0,Y+k1[1]/2.0,r_Y,a_Y,a_Yx);
        
        k3[0] = dt * fx(x+k2[0]/2.0,Y+k2[1]/2.0,b_x,d_x,a_x,a_xY);
        k3[1] = dt * fy(x+k2[0]/2.0,Y+k2[1]/2.0,r_Y,a_Y,a_Yx);
        
        k4[0] = dt * fx(x+k3[0],Y+k3[1],b_x,d_x,a_x,a_xY);
        k4[1] = dt * fy(x+k3[0],Y+k3[1],r_Y,a_Y,a_Yx);
        
        x = x + ( k1[0] + 2.0 * k2[0] + 2.0 * k3[0] + k4[0] ) / 6.0;
        Y = Y + ( k1[1] + 2.0 * k2[1] + 2.0 * k3[1] + k4[1] ) / 6.0;
        
        if( DYN_COPY == 1 && i % 1000 == 0 ) fprintf(fp2,"%f %f %f\n", t, x, Y);
        
        if( fabs((k1[0]+2.0*k2[0]+2.0*k3[0]+k4[0])/6.0) < EPS3 && fabs( (k1[1]+2.0*k2[1]+2.0*k3[1]+k4[1])/6.0 ) < EPS3 ){
            c_status = 0;
            break;
        }
    }
    
    if( c_status != 0 ) printf("Aggregate dynamics do not converge\n");
    if( x < EPS2 )  printf("Species x_a extinct \n");
    if( Y < EPS2 ) printf("Species Y_a extincts\n");
    
    // Theoretical equilibrium
    x_eq = - (a_Y * (b_x - d_x) - a_xY * r_Y) / (a_x * a_Y - a_xY * a_Yx);
    Y_eq =   (a_Yx * (b_x - d_x) - a_x * r_Y) / (a_x * a_Y - a_xY * a_Yx);

    printf("x_record=%f Y_record = %f x_eq=%f Y_eq=%f x=%f Y=%f dif=%f\n", x_record, Y_record, x_eq, Y_eq, x, Y, fabs(x_record-x) + fabs(Y_record-Y));
    printf("r_x=%f r_Y=%.3f a_xY=%.3f a_Yx=%.3f a_Y=%.3f a_x=%.3f\n", b_x-d_x, r_Y, a_xY, a_Yx, a_Y, a_x);
    fprintf(fp,"%f %f %d %f %f %f %f %f\n", m, alpha, coex_condition, r_Y, a_xY, a_Yx, a_Y, fabs(x_record-x)+ fabs(Y_record-Y));
        
    
    fclose(fp), fclose(fp2), fclose(fp3);
	
	return 0;
}
