# Supplementary material for: Linking multi-level population dynamics: state, role, and population
Source: PeerJ. 2022 May 12;10:e13315. doi: 10.7717/peerj.13315 (PMC9107789; doi:10.7717/peerj.13315)
Supplement: Supplemental Information 2 [file peerj-10-13315-s002.c]

#include <stdio.h>
#include <stdlib.h>
#include <math.h>
#include <time.h>
#include "mt64.h"           // include A 64-bit Mersenne Twister generator: http://www.math.sci.hiroshima-u.ac.jp/m-mat/MT/emt64.html

#define EPS2 1.0e-13        // Threshould of extinction
#define EPS3 1.0e-3         // Threshould of mismatch
#define T_MAX 1000000000    // Max time of ODE simulation
#define JMAX 100000
#define dt_min 0.0001
#define eps_min 1.0e-20     // Threshould of numerical convergence
#define eps_bi_min 1.0e-12  // Threshould of numerical convergence with bistability
#define eps_conv 1.0e-8     // Threshould to change TMAX
#define DYN_COPY 0          // 1: COPY DYNAMICS (ONE SCENARIO)

// Role-shift model
double fx1(double x, double y1, double y2, double b_x, double d_x, double a_x, double a_xy1, double a_xy2)
{
    return (b_x - d_x) * x + a_x * x * x + a_xy1 * x * y1 + a_xy2 * x * y2;
}

double fy1(double x, double y1, double y2, double b_y1, double d_y1, double a_y1, double a_y1y2, double a_y1x, double a_y2x, double m, double b_y2, double v1)
{
    // v1 is a dummy variable that the value is: 0 if y2 is competitor
    //                                       and 1 if y2 is predator
    
    return ( b_y1 - d_y1 ) * y1 + a_y1 * y1 * y1 + a_y1y2 * y1 * y2 + a_y1x * x * y1 + v1 * a_y2x * x * y2 + b_y2 * y2 - m * y1;
}

double fy2(double x, double y1, double y2, double dy2, double a_y2, double a_y2x, double a_y2y1, double m, double v2)
{
    // v2 is a dummy variable that the value is: 0 if y2 is predator
    //                                       and 1 if y2 is competitior
    
    return  m * y1 - dy2 * y2 + a_y2 * y2 * y2 + a_y2y1 * y1 * y2 + v2 * a_y2x * y2 * x;
}

// Aggregated model
double fx(double x, double Y, double b_x, double d_x, double a_x, double a_xY)
{
    return (b_x - d_x) * x + a_x * x * x + a_xY * x * Y;
}

double fy(double x, double Y, double r_Y, double a_Y, double a_Yx)
{
    return r_Y * Y + a_Y * Y * Y + a_Yx * x * Y;
}

int check_coexistence( int role, double rx, double ry, double ax, double ay, double axy, double ayx )
{
    
    int val = 0;
    
    // Judge the coexistence condition of the aggregated model
    
    // (i) Comp -> Comp
    if( role == 1 ) {                                                                           // (axy,ayx) = (-,-)
        if( rx > 0.0 && ry > 0.0 && axy < 0.0 && ayx < 0.0 && ayx/ax < ry/rx && ry/rx < ay/axy ){ val = 10; }
        else if ( rx > 0.0 && ry > 0.0 && ay/axy < ry/rx && ry/rx < ayx/ax ){ val = 11; }        // *** Bistable
    }
    // (ii) Comp -> Predator
    else if( role == 2 ){
        if( axy < 0.0 && ayx < 0.0 ){                                                           // (axy,ayx) = (-,-)
            if( rx > 0.0 && ry > 0.0 && ayx/ax < ry/rx && ry/rx < ay/axy ){val = 20;}
            else if ( rx > 0.0 && ry > 0.0 && ay/axy < ry/rx && ry/rx < ayx/ax ) { val = 23; }   // *** Bistable
        }
        else if( axy < 0.0 && ayx > 0.0 ){                                                      // (axy,ayx) = (-,+)
            if( rx > 0.0 && ry < 0.0 && ry/rx > ayx/ax ) { val = 21; }
            else if( rx > 0.0 && ry > 0.0 && ry/rx < ay/axy ){ val = 22; }
        }
    }
    // (iii) Prey -> Predator
    else if( role == 3 ){
        if( axy < 0.0 && ayx < 0.0 ){                                                            // (axy,ayx) = (-,-)
            if( rx > 0.0 && ry > 0.0 && ayx/ax < ry/rx && ry/rx < ay/axy ) { val = 30;}
            else if ( rx > 0.0 && ry > 0.0 && ay/axy < ry/rx && ry/rx < ayx/ax ) { val = 38; }    // *** Bistable
        }
        else if( axy < 0.0 && ayx > 0.0 ){                                                       // (axy,ayx) = (-,+)
            if( rx > 0.0 && ry < 0.0 && ry/rx > ayx/ax ) { val = 31; }
            else if( rx > 0.0 && ry > 0.0 && ry/rx < ay/axy ){ val = 32; }
        }
        else if( axy > 0.0 && ayx < 0.0 ){                                                       // (axy,ayx) = (+,-)
            if( rx < 0.0 && ry > 0.0 && ry/rx < ay/axy ) { val = 33; }
            else if( rx > 0.0 && ry > 0.0 && ry/rx > ayx/ax ){ val = 34; }
        }
        else if( axy > 0.0 && ayx > 0.0 ){                                                      // (axy,ayx) = (+,+)
            if( ay/axy < ayx/ax ){
                if( rx > 0.0 && ry > 0.0 ) { val = 35; }
                else if( rx > 0.0 && ry < 0.0 && ry/rx > ayx/ax ){ val = 36; }
                else if( rx < 0.0 && ry > 0.0 && ry/rx < ay/axy ){ val = 37; }
            }
            else if( ay/axy > ayx/ax ){                                                           // *** Bistable
                 if( rx < 0.0 && ry < 0.0 ) { val = 40; }
                 else if( rx > 0.0 && ry < 0.0 && ry/rx < ayx/ax ){ val = 41; }
                 else if( rx < 0.0 && ry > 0.0 && ry/rx > ay/axy ){ val = 42; }
            }
        }
        
    }
    
    return val;
    
}

void param_setting( int *role, double *b_x, double *b_y2, double *d_x, double *d_y1, double *d_y2, double *a_x, double *a_xy1, double *a_xy2, double *a_y1x, double *a_y1, double *a_y1y2, double *a_y2x, double *a_y2y1, double *a_y2, double *m, double *v1, double *v2){
    
    int role_f;
    double bx, by2, dx, dy1, dy2, ax, axy1, axy2, ay1x, ay1, ay1y2, ay2x, ay2y1, ay2;
    
    // role: 1: Inferior Comp -> Superior Comp; 2: Comp -> Pred; 3: Prey -> G-Pred
    role_f = 1 + (int)( 3.0 * genrand64_real1() );
    *m = 20.0 * genrand64_real1();
        
    bx = genrand64_real1(), dx = 0.5 * genrand64_real1();
    by2 = genrand64_real1(), dy1 = 0.5 * genrand64_real1(), dy2 = 0.5 * genrand64_real1();
    ax = -genrand64_real1(),  axy1 = genrand64_real1(),   axy2 = genrand64_real1();
    ay1x = genrand64_real1(), ay1 = -genrand64_real1(),   ay1y2 = -genrand64_real1();
    ay2x = genrand64_real1(), ay2y1 = -genrand64_real1(), ay2 = -genrand64_real1();
    
    if( role_f == 1 ) { *v1 = 0.0, *v2 = 1.0, axy1 = -axy1, axy2 = -axy2, ay1x = -ay1x, ay2x = -ay2x; }
    else if( role_f == 2 ) { *v1 = 1.0, *v2 = 0.0, axy1 = -axy1, axy2 = -axy2, ay1x = -ay1x; }
    else if( role_f == 3 ) { *v1 = 1.0, *v2 = 0.0, axy2 = -axy2, ay1x = -ay1x; }
    
    *role = role_f, *b_x = bx, *d_x = dx, *b_y2 = by2, *d_y1 = dy1, *d_y2 = dy2;
    *a_x = ax, *a_xy1 = axy1, *a_xy2 = axy2;
    *a_y1x = ay1x, *a_y1 = ay1, *a_y1y2 = ay1y2;
    *a_y2x = ay2x, *a_y2y1 = ay2y1, *a_y2 = ay2;
    
}

int main()
{
    
    /* MT initialization */
    init_genrand64((unsigned) time(NULL));
    
    FILE *fp, *fp2, *fp3, *fp4, *fp5, *fp6;
    fp = fopen("data_mismatch.dat","w"), fp2 = fopen("data_inconsistent.dat","w"), fp3 = fopen("data_histo.dat","w"), fp4 = fopen("data_summary.dat","w"), fp5 = fopen("data_inconsistent_type2.dat","w"), fp6 = fopen("data_mismatch_nonbi.dat","w");
    
    int i, j, j2, role, histo[50];
    int tmax = 100000000;
    int status_co, status_dt;  // Check the status for coexistence, time-step size
    int status_co_prev = 0;
    int status_bi;             // 0 -> not bistable, 1-> bistablity
    int status_bi_prev = 0;
    int status_mismatch;       // 0 -> no mismatch, 1-> mismatch
    int status_conv;           // 0 -> normal, 1 -> increase TMAX
    int status_mismatch_non_bi;
    double dt, diff, eps, x, y1, y2, Y, t, x_record, Y_record, z, rand1, rand2;
    double a_xY, a_Yx, r_Y, a_Y, alpha;
    double k1[3], k2[3], k3[3], k4[3];
    
    /* Note the sign of self-competition coefficients a_ij are all "+" in equation */
    /* a_ij that sings are scenario-dependent is marked with "INTERACTION" below   */
    
    // Numerical settings
    int count_bi = 0;              // Count all bistable situation
    int count_bi2 = 0;             // Count bistability with status_co is 40, 41, or 42
    int count_mismatch = 0;        // Count all parameters showing mismatch between full & aggregate models at equilibrium
    int count_mismatch_bi = 0;     // Count bistability sets showing mismatch between full & aggregate models at equilibrium
    int count_mismatch_bi2 = 0;    // Same as "count_mismatch" but only when "status_co" is 40, 41, or 42
    int count_inc = 0;             // Count parameter sets where status_co change depending on initial conditions
    int count_inc_bi = 0;          // Count bistability where status_co change depending on initial conditions
    int count_inc_mismatch = 0;    // Count inconsistency & mismatch
    int count_inc_mismatch_bi = 0; // Count inconsistency & mismatch & bistability
    int count_mismatch_non_bi = 0; // Count inconsistency & mismatch w/ bistability
    
    // Parameters of x
    double b_x, d_x, a_x, a_xy1, a_xy2;
    
    // Parameters of y1
    double b_y1 = 0.0, d_y1, a_y1, a_y1y2, a_y1x, m;
    
    // Parameters of y1
    double b_y2, d_y2, a_y2, a_y2y1, a_y2x;
    
    double v1;      // dummy variable: 0.0 -> y2 is competitor; 1.0 -> y2 is predator
    double v2;      // dummy variable: 0.0 -> y2 is predator; 1.0 -> y2 is competitior
    
    for( i = 0; i < 50; i++ ) histo[i] = 0;
    
    for( j = 0; j < JMAX; j++ ){
        if( j % 100 == 0) printf("Progress=%.1f%%\n", 100.0*(double)j/(double)JMAX);
        param_setting(&role,&b_x,&b_y2,&d_x,&d_y1,&d_y2,&a_x,&a_xy1,&a_xy2,&a_y1x,&a_y1,&a_y1y2,&a_y2x,&a_y2y1,&a_y2,&m,&v1,&v2);
        
        status_mismatch = 0, status_mismatch_non_bi = 0;
        for( j2 = 0; j2 < 2; j2++ ){ // 2 initial conditions
            dt = 0.001, eps = 1.0e-8, tmax = 100000000, status_bi = 0, status_conv = 0;
        
            RESTART:;
            // Initial condition; stochastic if it's non-bistable
            if( j2 == 0 ){ x = 100.0, y1 = 0.05, y2 = 0.05; }
            else if( j2 == 1 ){ x = 0.1, y1 = 50.0, y2 = 50.0; }
            
            for ( i = 0; i < tmax; i++ ) { // Population dynamics
                
                t = (double)i * dt;
                
                // Runge-Kutta method
                k1[0] = dt * fx1(x,y1,y2,b_x,d_x,a_x,a_xy1,a_xy2);
                k1[1] = dt * fy1(x,y1,y2,b_y1,d_y1,a_y1,a_y1y2,a_y1x,a_y2x,m,b_y2,v1);
                k1[2] = dt * fy2(x,y1,y2,d_y2,a_y2,a_y2x,a_y2y1,m,v2);
                
                k2[0] = dt * fx1(x+k1[0]/2.0,y1+k1[1]/2.0,y2+k1[2]/2.0,b_x,d_x,a_x,a_xy1,a_xy2);
                k2[1] = dt * fy1(x+k1[0]/2.0,y1+k1[1]/2.0,y2+k1[2]/2.0,b_y1,d_y1,a_y1,a_y1y2,a_y1x,a_y2x,m,b_y2,v1);
                k2[2] = dt * fy2(x+k1[0]/2.0,y1+k1[1]/2.0,y2+k1[2]/2.0,d_y2,a_y2,a_y2x,a_y2y1,m,v2);
                
                k3[0] = dt * fx1(x+k2[0]/2.0,y1+k2[1]/2.0,y2+k2[2]/2.0,b_x,d_x,a_x,a_xy1,a_xy2);
                k3[1] = dt * fy1(x+k2[0]/2.0,y1+k2[1]/2.0,y2+k2[2]/2.0,b_y1,d_y1,a_y1,a_y1y2,a_y1x,a_y2x,m,b_y2,v1);
                k3[2] = dt * fy2(x+k1[0]/2.0,y1+k2[1]/2.0,y2+k2[2]/2.0,d_y2,a_y2,a_y2x,a_y2y1,m,v2);
                
                k4[0] = dt * fx1(x+k3[0],y1+k3[1],y2+k3[2],b_x,d_x,a_x,a_xy1,a_xy2);
                k4[1] = dt * fy1(x+k3[0],y1+k3[1],y2+k3[2],b_y1,d_y1,a_y1,a_y1y2,a_y1x,a_y2x,m,b_y2,v1);
                k4[2] = dt * fy2(x+k3[0],y1+k3[1],y2+k3[2],d_y2,a_y2,a_y2x,a_y2y1,m,v2);
                
                x = x + ( k1[0] + 2.0 * k2[0] + 2.0 * k3[0] + k4[0] ) / 6.0;
                y1 = y1 + ( k1[1] + 2.0 * k2[1] + 2.0 * k3[1] + k4[1] ) / 6.0;
                y2 = y2 + ( k1[2] + 2.0 * k2[2] + 2.0 * k3[2] + k4[2] ) / 6.0;
                alpha = y2 / (y1 + y2);
                
                if( fabs((k1[0]+2.0*k2[0]+2.0*k3[0]+k4[0])/6.0) < eps && fabs( (k1[1]+2.0*k2[1]+2.0*k3[1]+k4[1])/6.0 ) < eps && fabs( (k1[2]+2.0*k2[2]+2.0*k3[2]+k4[2])/6.0 ) < eps ){
                    if ( status_mismatch_non_bi == 0 ) break;
                    else if ( status_mismatch_non_bi == 1 && i > 9999999 ) break;
                }
            }
            
            if( fabs( (k1[0]+2.0*k2[0]+2.0*k3[0]+k4[0])/6.0 ) > eps_conv || fabs( (k1[1]+2.0*k2[1]+2.0*k3[1]+k4[1])/6.0 ) > eps_conv || fabs( (k1[2]+2.0*k2[2]+2.0*k3[2]+k4[2])/6.0 ) > eps_conv ){
                status_conv = 1;
            }
                
            
            // Comment on Nov 19: j2 < 2
            if ( j2 == 2 && ( fabs(x_record-x) + fabs(Y_record - y1 - y2) < 0.00001 ) ) { break; } // j1 & j2 are identical
            x_record = x, Y_record = y1 + y2;
            
            if( y1 + y2 < EPS2 ) { alpha = 0.0; }
            // Parameters in the aggregated model
            r_Y = (1.0 - alpha) * (b_y1 - d_y1) + alpha * (b_y2 - d_y2);
            a_xY = (1.0 - alpha) * a_xy1 + alpha * a_xy2;
            a_Yx = (1.0 - alpha) * a_y1x + alpha * a_y2x;
            a_Y = pow( 1.0 - alpha, 2.0) * a_y1 + (a_y1y2 + a_y2y1) * alpha * (1.0 - alpha) + pow( alpha, 2.0) * a_y2;
            
            status_co = check_coexistence(role,b_x-d_x,r_Y,a_x,a_Y,a_xY,a_Yx);
            
            // Judge bistability & check its equilibrium
            if( status_co == 11 || status_co == 23 || status_co == 38 || status_co == 40 || status_co == 41 || status_co == 42 ) { status_bi = 1; }
            
            // Initial values for aggregated model
            if( j2 == 0 ){ x = 100.0, Y = 0.1; }
            else if( j2 == 1 ){ x = 0.1, Y = 100.0; }
            
            for ( i = 0; i < tmax; i++ ) { // Aggregated dynamics
                
                t = (double)i * dt;
                
                // Runge-Kutta method
                k1[0] = dt * fx(x,Y,b_x,d_x,a_x,a_xY);
                k1[1] = dt * fy(x,Y,r_Y,a_Y,a_Yx);
                
                k2[0] = dt * fx(x+k1[0]/2.0,Y+k1[1]/2.0,b_x,d_x,a_x,a_xY);
                k2[1] = dt * fy(x+k1[0]/2.0,Y+k1[1]/2.0,r_Y,a_Y,a_Yx);
                
                k3[0] = dt * fx(x+k2[0]/2.0,Y+k2[1]/2.0,b_x,d_x,a_x,a_xY);
                k3[1] = dt * fy(x+k2[0]/2.0,Y+k2[1]/2.0,r_Y,a_Y,a_Yx);
                
                k4[0] = dt * fx(x+k3[0],Y+k3[1],b_x,d_x,a_x,a_xY);
                k4[1] = dt * fy(x+k3[0],Y+k3[1],r_Y,a_Y,a_Yx);
                
                x = x + ( k1[0] + 2.0 * k2[0] + 2.0 * k3[0] + k4[0] ) / 6.0;
                Y = Y + ( k1[1] + 2.0 * k2[1] + 2.0 * k3[1] + k4[1] ) / 6.0;
                
                if( fabs((k1[0]+2.0*k2[0]+2.0*k3[0]+k4[0])/6.0) < eps && fabs( (k1[1]+2.0*k2[1]+2.0*k3[1]+k4[1])/6.0 ) < eps ){
                    if ( status_mismatch_non_bi == 0 ) break;
                    else if ( status_mismatch_non_bi == 1 && i > 9999999 ) break;
                }
            }
            
            if( fabs((k1[0]+2.0*k2[0]+2.0*k3[0]+k4[0])/6.0) > eps_conv || fabs( (k1[1]+2.0*k2[1]+2.0*k3[1]+k4[1])/6.0 ) > eps_conv ){ status_bi = 1; }
                
            diff = fabs(x_record-x) + fabs(Y_record-Y);
            
            /* Find parameters showing mismatch, bistability, inconsistency */
            if ( diff > EPS3 ){
                status_dt = 0;
                
                // Change dt and/or eps
                if( dt > dt_min ) {
                    dt = 0.1 * dt, status_dt = 1;
                }
                if( status_bi == 0 && eps > eps_min ){    // Not bistable
                    eps = 0.01 * eps, status_dt = 1;
                    printf("j=%d j2=%d esp=%.20f\n", j, j2, eps);
                }
                if( status_bi == 1 && eps > eps_bi_min ){ // Bistable
                    eps = 0.01 * eps, status_dt = 1;
                    printf("j=%d j2=%d esp=%.15f\n", j, j2, eps);
                }
                if( status_conv == 1 && tmax < T_MAX ){
                    tmax = tmax * 10.0;
                }
                
                if( status_dt == 1 ) { goto RESTART;}
                
                if( status_mismatch == 0 ){
                    if( status_bi == 1 ) {                      // Mismatch with Bistability of full & affregate models
                        status_mismatch = 1, count_mismatch++;  // Mismatch of full & aggregate models (count only once)
                        count_mismatch_bi++;
                        if( status_co == 40 || status_co == 41 || status_co == 42 ) { count_mismatch_bi2++; }
                    }
                    else{
                        if( status_mismatch_non_bi == 0 ) { status_mismatch_non_bi = 1, eps = 1.0e-8, tmax = 100000000, status_bi = 0, status_conv = 0, j2 = 0; goto RESTART; }
                        count_mismatch_non_bi++;
                        status_mismatch = 1, count_mismatch++;  // Mismatch of full & aggregate models (count only once)
                        fprintf(fp6, "Mismatch but not bistable\nx_f=%f Y_f=%f x_a=%f Y_a=%f \ndt=%.5f eps=%.15f \nstatus_co=%d status_bi=%d diff=%.4f role=%d, b_x=%.2f, b_y2=%.2f, d_x=%.2f, d_y1=%.2f, d_y2=%.2f, m=%.2f, v1=%.1f, v2=%.1f; \na_x=%.3f, a_xy1=%.3f, a_xy2=%.3f; \na_y1x=%.3f, a_y1=%.3f, a_y1y2=%.3f; \na_y2x=%.3f, a_y2y1=%.3f, a_y2=%.3f;\n\n", x_record, Y_record, x, Y, dt, eps, status_co, status_bi, diff, role, b_x, b_y2, d_x, d_y1, d_y2, m, v1, v2, a_x, a_xy1, a_xy2, a_y1x, a_y1, a_y1y2, a_y2x, a_y2y1, a_y2);
                    }
                }
                
                fprintf(fp, "x_f=%f Y_f=%f x_a=%f Y_a=%f \ndt=%.5f eps=%.15f \nstatus_co=%d status_bi=%d diff=%.4f role=%d, b_x=%.2f, b_y2=%.2f, d_x=%.2f, d_y1=%.2f, d_y2=%.2f, m=%.2f, v1=%.1f, v2=%.1f; \na_x=%.3f, a_xy1=%.3f, a_xy2=%.3f; \na_y1x=%.3f, a_y1=%.3f, a_y1y2=%.3f; \na_y2x=%.3f, a_y2y1=%.3f, a_y2=%.3f;\n\n", x_record, Y_record, x, Y, dt, eps, status_co, status_bi, diff, role, b_x, b_y2, d_x, d_y1, d_y2, m, v1, v2, a_x, a_xy1, a_xy2, a_y1x, a_y1, a_y1y2, a_y2x, a_y2y1, a_y2);
            }
            
            if( j2 == 0 ) { histo[status_co]++; }
            else if( j2 == 1 && status_co != status_co_prev ){  // Count inconsistent parameter set
                count_inc++;
                fprintf(fp2, "status_co=%d status_co_prev=%d status_bi=%d diff=%.4f role=%d, b_x=%.2f, b_y2=%.2f, d_x=%.2f, d_y1=%.2f, d_y2=%.2f, m=%.2f, v1=%.1f, v2=%.1f; \na_x=%.3f, a_xy1=%.3f, a_xy2=%.3f; \na_y1x=%.3f, a_y1=%.3f, a_y1y2=%.3f; \na_y2x=%.3f, a_y2y1=%.3f, a_y2=%.3f;\n\n", status_co, status_co_prev, status_bi, diff, role, b_x, b_y2, d_x, d_y1, d_y2, m, v1, v2, a_x, a_xy1, a_xy2, a_y1x, a_y1, a_y1y2, a_y2x, a_y2y1, a_y2);
                
                // Count inconsistency & mismatch
                if( status_mismatch == 1 ) {
                    count_inc_mismatch++;
                    if( ( status_bi_prev == 1 && status_bi == 0 ) ){
                        fprintf(fp6, "Inconsistency & mismatch\nx_f=%f Y_f=%f x_a=%f Y_a=%f \ndt=%.5f eps=%.15f \nstatus_co=%d status_bi=%d diff=%.4f role=%d, b_x=%.2f, b_y2=%.2f, d_x=%.2f, d_y1=%.2f, d_y2=%.2f, m=%.2f, v1=%.1f, v2=%.1f; \na_x=%.3f, a_xy1=%.3f, a_xy2=%.3f; \na_y1x=%.3f, a_y1=%.3f, a_y1y2=%.3f; \na_y2x=%.3f, a_y2y1=%.3f, a_y2=%.3f;\n\n", x_record, Y_record, x, Y, dt, eps, status_co, status_bi, diff, role, b_x, b_y2, d_x, d_y1, d_y2, m, v1, v2, a_x, a_xy1, a_xy2, a_y1x, a_y1, a_y1y2, a_y2x, a_y2y1, a_y2);
                    }
                }
                
                // Count inconsistency & bistability
                if( ( status_bi_prev == 1 && status_bi == 0 ) || ( status_bi_prev == 0 && status_bi == 1 ) || ( status_bi_prev == 1 && status_bi == 1 ) ) {
                    count_inc_bi++;
                    
                    // Count inconsistency & bistability & mismatch
                    if( status_mismatch == 1 ) { count_inc_mismatch_bi++; }
                }
                
            }
            
            // Count bistable parameters; by avoiding double-count in j2-loop
            if( (j2 == 0 && status_bi == 1) || ( status_bi == 1 && status_bi_prev == 0 ) ) {
                count_bi++;
                
                if( status_co == 40 || status_co == 41 || status_co == 42 ) { // Count type-2 bistability
                    count_bi2++;
                    if( diff < EPS3 ){
                        fprintf(fp5, "status_co=%d but no mismatch occurs!! diff=%.4f role=%d, b_x=%.2f, b_y2=%.2f, d_x=%.2f, d_y1=%.2f, d_y2=%.2f, m=%.2f, v1=%.1f, v2=%.1f; \na_x=%.3f, a_xy1=%.3f, a_xy2=%.3f; \na_y1x=%.3f, a_y1=%.3f, a_y1y2=%.3f; \na_y2x=%.3f, a_y2y1=%.3f, a_y2=%.3f;\n\n", status_co, diff, role, b_x, b_y2, d_x, d_y1, d_y2, m, v1, v2, a_x, a_xy1, a_xy2, a_y1x, a_y1, a_y1y2, a_y2x, a_y2y1, a_y2);
                    }
                }
            }
            /* End of find parameters */
            
            status_co_prev = status_co, status_bi_prev = status_bi; // Record the values for next iteration
        }
    }
    
    for( i = 0; i < 50; i++ ) fprintf(fp3, "%d %d\n", i, histo[i]);
    
    printf("# mismatch = %d \n(# inconsistency & bistability)/(# inconsistency) = %d/%d \n(# inconsistency & mismatch & bistability)/(# inconsistency & mismatch) = %d/%d \n(# mismatch & bistable)/(# bistable) %d/%d (Type1); %d/%d (Type 2)\n", count_mismatch, count_inc_bi, count_inc, count_inc_mismatch_bi, count_inc_mismatch, count_mismatch_bi, count_bi, count_mismatch_bi2, count_bi2);
    
    fprintf(fp4, "# trials = %d # mismatch = %d \n(# inconsistency & bistability)/(# inconsistency) = %d/%d \n(# inconsistency & mismatch & bistability)/(# inconsistency & mismatch) = %d/%d \n(# mismatch & bistable)/(# bistable) %d/%d (Type1); %d/%d (Type 2)\n", JMAX, count_mismatch, count_inc_bi, count_inc, count_inc_mismatch_bi, count_inc_mismatch, count_mismatch_bi, count_bi, count_mismatch_bi2, count_bi2);
    
    fclose(fp), fclose(fp2), fclose(fp3), fclose(fp4), fclose(fp5), fclose(fp6);
	
	return 0;
}

/*
 A 64-bit Mersenne Twister generator: http://www.math.sci.hiroshima-u.ac.jp/m-mat/MT/emt64.html
 */

#define NN 312
#define MM 156
#define MATRIX_A 0xB5026F5AA96619E9ULL
#define UM 0xFFFFFFFF80000000ULL /* Most significant 33 bits */
#define LM 0x7FFFFFFFULL /* Least significant 31 bits */

/* The array for the state vector */
static unsigned long long mt[NN];
/* mti==NN+1 means mt[NN] is not initialized */
static int mti=NN+1;

/* initializes mt[NN] with a seed */
void init_genrand64(unsigned long long seed)
{
    mt[0] = seed;
    for (mti=1; mti<NN; mti++)
        mt[mti] =  (6364136223846793005ULL * (mt[mti-1] ^ (mt[mti-1] >> 62)) + mti);
}

/* generates a random number on [0, 2^64-1]-interval */
unsigned long long genrand64_int64(void)
{
    int i;
    unsigned long long x;
    static unsigned long long mag01[2]={0ULL, MATRIX_A};
    
    if (mti >= NN) { /* generate NN words at one time */
        
        /* if init_genrand64() has not been called, */
        /* a default initial seed is used     */
        if (mti == NN+1)
            init_genrand64(5489ULL);
        
        for (i=0;i<NN-MM;i++) {
            x = (mt[i]&UM)|(mt[i+1]&LM);
            mt[i] = mt[i+MM] ^ (x>>1) ^ mag01[(int)(x&1ULL)];
        }
        for (;i<NN-1;i++) {
            x = (mt[i]&UM)|(mt[i+1]&LM);
            mt[i] = mt[i+(MM-NN)] ^ (x>>1) ^ mag01[(int)(x&1ULL)];
        }
        x = (mt[NN-1]&UM)|(mt[0]&LM);
        mt[NN-1] = mt[MM-1] ^ (x>>1) ^ mag01[(int)(x&1ULL)];
        
        mti = 0;
    }
    
    x = mt[mti++];
    
    x ^= (x >> 29) & 0x5555555555555555ULL;
    x ^= (x << 17) & 0x71D67FFFEDA60000ULL;
    x ^= (x << 37) & 0xFFF7EEE000000000ULL;
    x ^= (x >> 43);
    
    return x;
}

/* generates a random number on [0,1]-real-interval */
double genrand64_real1(void)
{
    return (genrand64_int64() >> 11) * (1.0/9007199254740991.0);
}
