# Supplementary material for: Linking multi-level population dynamics: state, role, and population
Source: PeerJ. 2022 May 12;10:e13315. doi: 10.7717/peerj.13315 (PMC9107789; doi:10.7717/peerj.13315)
Supplement: Supplemental Information 3 [file peerj-10-13315-s003.c]

#include <stdio.h>
#include <stdlib.h>
#include <math.h>
#include "functions.h"

#define EPS 1.0e-12   // Threshould of convergence
#define EPS2 1.0e-4   // Threshould of extinction
#define TMAX 10000000 // Max time of ODE simulation

int main()
{
    FILE *fp;
    fp = fopen("data_m_vs_alpha.dat","w");
    int i, j, c_status, coex_condition, role = ROLE;
    double x, y1, y2, Y, z, t, x_full, Y_full;
    double a_xY, a_Yx, r_Y, a_Y, alpha, x_eq, Y_eq;
    double k1[3], k2[3], k3[3], k4[3];
    
    double dt = 0.0001;
    
    // Parameters of x
    double b_x, d_x, a_x, a_xy1, a_xy2;
    
    // Parameters of y1
    double b_y1, d_y1, a_y1, a_y1y2, a_y1x, m;
    
    // Parameters of y1
    double b_y2, d_y2, a_y2, a_y2y1, a_y2x;
    
    double v1;      // dummy variable: 0.0 -> y2 is competitor; 1.0 -> y2 is predator
    double v2;      // dummy variable: 0.0 -> y2 is predator; 1.0 -> y2 is competitior
    
    b_x = 1.2, d_x = 0.2, a_x = -0.5;
    
    // Initial condition
    x = 2.0, y1 = 1.0, y2 = 0.5;
    
    // Parameters showing coexistence (Fig. 4)
    role = 1, b_y1 = 0.0, b_y2 = 1.2, d_y1 = 0.1, a_xy1 = -0.1, a_xy2 = -0.2, a_y1 = -0.5, a_y1y2 = -0.1, a_y1x = -0.2, a_y2x = -0.1, v1 = 0.0, v2 = 1.0, m = 1.0;
    d_y2 = d_y1, a_y2 = a_y1, a_y2y1 = a_y1y2;

    // Bistable
    //role=2, b_x=0.67, b_y1=0.0, b_y2=0.65, d_x=0.40, d_y1=0.17, d_y2=0.37, m=0.95, v1=1.0, v2=0.0;
    //a_x=-0.127, a_xy1=-0.487, a_xy2=-0.823, a_y1x=-0.933, a_y1=-0.564, a_y1y2=-0.069, a_y2x=0.252, a_y2y1=-0.370, a_y2=-0.090;
    
    for( j = 0; j < 200; j++ ){
        printf("j=%d\n", j);
        
        m = 0.1 * (double)j;
        
        // Chose initial condition for bistable scenarios
        //x = 100.0, y1 = 0.05, y2 = 0.05;
        //x = 0.1, y1 = 50.0, y2 = 50.0;
        
        c_status = 1;
        for ( i = 0; i < TMAX; i++ ) { // Role-level dynamics
            
            t = (double)i * dt;
            
            // Runge-Kutta method
            k1[0] = dt * fx1(x,y1,y2,b_x,d_x,a_x,a_xy1,a_xy2);
            k1[1] = dt * fy1(x,y1,y2,b_y1,d_y1,a_y1,a_y1y2,a_y1x,a_y2x,m,b_y2,v1);
            k1[2] = dt * fy2(x,y1,y2,d_y2,a_y2,a_y2x,a_y2y1,m,v2);
            
            k2[0] = dt * fx1(x+k1[0]/2.0,y1+k1[1]/2.0,y2+k1[2]/2.0,b_x,d_x,a_x,a_xy1,a_xy2);
            k2[1] = dt * fy1(x+k1[0]/2.0,y1+k1[1]/2.0,y2+k1[2]/2.0,b_y1,d_y1,a_y1,a_y1y2,a_y1x,a_y2x,m,b_y2,v1);
            k2[2] = dt * fy2(x+k1[0]/2.0,y1+k1[1]/2.0,y2+k1[2]/2.0,d_y2,a_y2,a_y2x,a_y2y1,m,v2);
            
            k3[0] = dt * fx1(x+k2[0]/2.0,y1+k2[1]/2.0,y2+k2[2]/2.0,b_x,d_x,a_x,a_xy1,a_xy2);
            k3[1] = dt * fy1(x+k2[0]/2.0,y1+k2[1]/2.0,y2+k2[2]/2.0,b_y1,d_y1,a_y1,a_y1y2,a_y1x,a_y2x,m,b_y2,v1);
            k3[2] = dt * fy2(x+k1[0]/2.0,y1+k2[1]/2.0,y2+k2[2]/2.0,d_y2,a_y2,a_y2x,a_y2y1,m,v2);
            
            k4[0] = dt * fx1(x+k3[0],y1+k3[1],y2+k3[2],b_x,d_x,a_x,a_xy1,a_xy2);
            k4[1] = dt * fy1(x+k3[0],y1+k3[1],y2+k3[2],b_y1,d_y1,a_y1,a_y1y2,a_y1x,a_y2x,m,b_y2,v1);
            k4[2] = dt * fy2(x+k3[0],y1+k3[1],y2+k3[2],d_y2,a_y2,a_y2x,a_y2y1,m,v2);
            
            x = x + ( k1[0] + 2.0 * k2[0] + 2.0 * k3[0] + k4[0] ) / 6.0;
            y1 = y1 + ( k1[1] + 2.0 * k2[1] + 2.0 * k3[1] + k4[1] ) / 6.0;
            y2 = y2 + ( k1[2] + 2.0 * k2[2] + 2.0 * k3[2] + k4[2] ) / 6.0;
            alpha = y2 / (y1 + y2);
                        
            if( fabs((k1[0]+2.0*k2[0]+2.0*k3[0]+k4[0])/6.0) < EPS && fabs( (k1[1]+2.0*k2[1]+2.0*k3[1]+k4[1])/6.0 ) < EPS && fabs( (k1[2]+2.0*k2[2]+2.0*k3[2]+k4[2])/6.0 ) < EPS ){
                c_status = 0;
                if( t > 100.0 ) break;
            }
            
        }
        
        if( c_status != 0 ) printf("Dynamics do not converge\n");
        if( x < EPS2 )  printf("Species x extinct \n");
        if( y1 + y2 < EPS2 ) { alpha = 0.0, printf("Species Y extincts\n"); }
        
        fprintf(fp,"%f %f\n", m, alpha);
            
    }
    
    fclose(fp);
	
	return 0;
}
